# Supplementary material for: Different living environments drive deterministic microbial community assemblages in the gut of Alpine musk deer (Moschus chrysogaster)
Source: Front Microbiol. 2023 Jan 13;13:1108405. doi: 10.3389/fmicb.2022.1108405 (PMC9880224; doi:10.3389/fmicb.2022.1108405)
Supplement: Supplementary file 1 [file Table_1.XLSX]

## Sheet: Sheet1
Table S1. The indictors with high relative richenss (Threshold Value: 0.75-1.0) used Indval Function analysis showed sigificant difference of gut in captive (C) and wild (W) alpine musk deer (Significance p-value<0.05 indicated by *, p-value<0.01 indicated by **).
Group	Name	indicator	p_value	Significance
C	Candidatus_Soleaferrea	0.80893	0.001	**
C	norank_f__unclassified	0.743469	0.001	**
C	Methylobacterium_Methylorubrum	0.811838	0.001	**
C	Lachnospiraceae_UCG_010	0.826406	0.001	**
C	Tuzzerella	0.849162	0.001	**
C	norank_f__Barnesiellaceae	0.853724	0.001	**
C	Shewanella	0.861822	0.001	**
C	unclassified_f__Rhodobacteraceae	0.794952	0.001	**
C	unclassified_f__Halieaceae	0.871046	0.001	**
C	Parasutterella	0.888917	0.001	**
C	Vibrio	0.889275	0.001	**
C	Mailhella	0.891145	0.001	**
C	Parvibacter	0.82665	0.001	**
C	Turicibacter	0.904402	0.001	**
C	Olsenella	0.830662	0.001	**
C	Eubacterium_ruminantium_group	0.907097	0.001	**
C	Tissierella	0.606213	0.001	**
C	Eubacterium_xylanophilum_group	0.912209	0.001	**
C	norank_f__BIrii41	0.532853	0.001	**
C	Parabacteroides	0.921702	0.001	**
C	norank_f__Rhodobacteraceae	0.769758	0.001	**
C	Alistipes	0.936608	0.001	**
C	Rikenellaceae_RC9_gut_group	0.936879	0.001	**
C	Breznakia	0.861667	0.001	**
C	norank_f__Desulfovibrionaceae	0.940786	0.001	**
C	unclassified_f__Myxococcaceae	0.874539	0.001	**
C	norank_f__norank_o__Bacteroidales	0.95564	0.001	**
C	Pseudoalteromonas	0.799663	0.001	**
C	unclassified_o__Bacteroidales	0.959596	0.001	**
C	Odoribacter	0.883675	0.001	**
C	Solobacterium	0.646259	0.001	**
C	Treponema	0.971701	0.001	**
C	norank_f__norank_o__Rhodospirillales	0.97602	0.001	**
C	Anaerosporobacter	0.816694	0.001	**
C	Corynebacterium	0.818136	0.001	**
C	Frisingicoccus	0.982844	0.001	**
C	EMP_G18	0.738622	0.001	**
C	norank_f__norank_o__Rickettsiales	0.903867	0.001	**
C	Phascolarctobacterium	0.986573	0.001	**
C	Lachnospiraceae_NK3A20_group	0.990413	0.001	**
C	Dielma	0.991304	0.001	**
C	Jeotgalicoccus	0.991758	0.001	**
C	Photobacterium	0.745029	0.001	**
C	Facklamia	0.580617	0.001	**
C	Acetitomaculum	0.997262	0.001	**
C	Sporosarcina	0.99871	0.001	**
C	Ruegeria	0.998731	0.001	**
C	Spongiimonas	0.833333	0.001	**
C	Marinicella	0.833333	0.001	**
C	Prevotellaceae_Ga6A1_group	1	0.001	**
C	Campylobacter	0.833333	0.001	**
C	Ascidiaceihabitans	0.75	0.001	**
C	Oribacterium	1	0.001	**
C	Gilvimarinus	0.75	0.001	**
C	Rubritalea	0.833333	0.001	**
C	norank_f__Stappiaceae	0.583333	0.001	**
C	Oceanisphaera	0.583333	0.001	**
C	norank_f__gir_aah93h0	1	0.001	**
C	norank_f__Psychromonadaceae	1	0.001	**
C	Alkalibacterium	0.583333	0.001	**
C	Candidatus_Saccharimonas	0.916667	0.001	**
C	norank_f__Bacteroidales_RF16_group	1	0.001	**
C	Demequina	0.75	0.001	**
C	Prevotellaceae_UCG_001	0.916667	0.001	**
C	ZOR0006	0.75	0.001	**
C	norank_f__norank_o__Chitinophagales	0.833333	0.001	**
C	Jeotgalibaca	0.75	0.001	**
C	norank_f__norank_o__PeM15	0.583333	0.001	**
C	norank_f__Puniceicoccaceae	0.666667	0.001	**
C	Lacticigenium	0.583333	0.001	**
C	CAG_352	0.916667	0.001	**
C	Oligella	0.666667	0.001	**
C	norank_f__Carnobacteriaceae	0.5	0.001	**
C	Halobacteriovorax	0.583333	0.001	**
C	norank_f__Marinifilaceae	0.5	0.001	**
C	Erysipelotrichaceae_UCG_009	0.916667	0.001	**
C	norank_f__Aerococcaceae	1	0.001	**
C	Fibrobacter	0.916667	0.001	**
C	unclassified_o__Flavobacteriales	0.5	0.001	**
C	Kandleria	1	0.001	**
C	Coxiella	0.583333	0.001	**
C	norank_f__p_251_o5	1	0.001	**
C	Cellulosilyticum	0.583333	0.001	**
C	Atopostipes	1	0.001	**
C	norank_f__Xanthomonadaceae	0.583333	0.001	**
C	Catenisphaera	0.75	0.001	**
C	Aliidiomarina	0.916667	0.001	**
C	Lachnospiraceae_FE2018_group	0.583333	0.001	**
C	norank_f__Victivallaceae	0.5	0.001	**
C	norank_f__vadinBE97	0.583333	0.001	**
C	Sharpea	1	0.001	**
C	Halioglobus	0.833333	0.001	**
C	Victivallis	0.75	0.001	**
C	Candidatus_Bacilloplasma	0.583333	0.001	**
C	norank_f__F082	0.666667	0.001	**
C	Clostridium_sensu_stricto_6	0.666667	0.001	**
C	Fournierella	0.916667	0.001	**
C	unclassified_f__Prevotellaceae	0.916667	0.001	**
C	Ruminococcus_gauvreauii_group	1	0.001	**
C	Aestuariicoccus	0.75	0.001	**
C	Haloferula	0.833333	0.001	**
C	Tenacibaculum	0.78403	0.002	**
C	Candidatus_Stoquefichus	0.889745	0.002	**
C	Solibacillus	0.532387	0.002	**
C	Cutibacterium	0.687931	0.002	**
C	norank_f__p_2534_18B5_gut_group	0.583333	0.002	**
C	Succinivibrio	0.5	0.002	**
C	Nautella	0.5	0.002	**
C	norank_f__Propionibacteriaceae	0.583333	0.002	**
C	Yaniella	0.5	0.002	**
C	Bdellovibrio	0.497619	0.003	**
C	Nocardia	0.506345	0.003	**
C	unclassified_f__Cyclobacteriaceae	0.617886	0.003	**
C	SUP05_cluster	0.481567	0.003	**
C	Prevotellaceae_UCG_003	0.575017	0.003	**
C	Prochlorococcus_MIT9313	0.416667	0.003	**
C	Faecalitalea	0.5	0.003	**
C	Amphibacillus	0.583333	0.003	**
C	Eubacterium_siraeum_group	0.772923	0.004	**
C	Halomonas	0.829199	0.004	**
C	Planococcus	0.54065	0.004	**
C	Marinospirillum	0.5	0.004	**
C	unclassified_f__Peptostreptococcaceae	0.834126	0.005	**
C	Prevotellaceae_UCG_004	0.892149	0.005	**
C	Hypnocyclicus	0.416667	0.005	**
C	Oceanobacillus	0.416667	0.006	**
C	Lachnospiraceae_UCG_002	0.470297	0.007	**
C	unclassified_f__Flavobacteriaceae	0.473342	0.007	**
C	norank_f__Atopobiaceae	0.416667	0.007	**
C	Labrenzia	0.416667	0.008	**
C	Quadrisphaera	0.333333	0.009	**
C	Taeseokella	0.333333	0.012	**
C	unclassified_o__Rhizobiales	0.333333	0.013	**
C	Ureaplasma	0.333333	0.014	**
C	norank_f__Caldilineaceae	0.333333	0.014	**
C	Pseudomonas	0.945629	0.015	**
C	Robiginitalea	0.333333	0.015	**
C	norank_f__Mycoplasmataceae	0.333333	0.015	**
C	unclassified_o__Rhodospirillales	0.333333	0.016	**
C	Enteractinococcus	0.333333	0.016	**
C	hoa5_07d05_gut_group	0.333333	0.017	**
C	Salinicoccus	0.333333	0.017	**
C	Neisseria	0.333333	0.019	**
C	Pedomicrobium	0.333333	0.019	**
C	Anoxybacillus	0.376984	0.02	**
C	Pleionea	0.333333	0.02	**
C	Clostridium_sensu_stricto_1	0.750039	0.021	**
C	Motilimonas	0.333333	0.021	**
C	GWE2_31_10	0.333333	0.024	**
C	Amylibacter	0.322034	0.025	**
C	Succinatimonas	0.25	0.034	**
C	Akkermansia	0.64017	0.039	**
C	Crocinitomix	0.25	0.039	**
C	Maribacter	0.25	0.04	**
C	Nitrosomonas	0.457045	0.041	**
C	Moryella	0.25	0.041	**
C	Balneola	0.25	0.041	**
C	Cryomorpha	0.25	0.042	**
C	Peredibacter	0.25	0.042	**
C	Ruminobacter	0.25	0.043	**
C	Elusimicrobium	0.25	0.044	**
C	Aestuariicella	0.25	0.046	**
C	Delftia	0.25	0.047	**
C	Aerococcus	0.25	0.047	**
C	Deinococcus	0.25	0.048	**
C	Cohaesibacter	0.25	0.049	**
W	unclassified_c__Clostridia	0.76115	0.001	**
W	DNF00809	0.78608	0.001	**
W	Roseburia	0.792159	0.001	**
W	Monoglobus	0.792343	0.001	**
W	Lachnoclostridium	0.794718	0.001	**
W	Butyricimonas	0.797441	0.001	**
W	Blautia	0.805484	0.001	**
W	Paludicola	0.810945	0.001	**
W	Papillibacter	0.831722	0.001	**
W	Ruminococcus_torques_group	0.834939	0.001	**
W	Plantibacter	0.877176	0.001	**
W	norank_f__Actinomycetaceae	0.883436	0.001	**
W	Erysipelatoclostridium	0.912246	0.001	**
W	norank_f__norank_o__norank_c__norank_p__Firmicutes	0.913242	0.001	**
W	Butyricicoccus	0.915929	0.001	**
W	unclassified_f__Hungateiclostridiaceae	0.927622	0.001	**
W	Lachnospira	0.946521	0.001	**
W	Devosia	0.898322	0.001	**
W	norank_f__Clostridium_methylpentosum_group	0.952771	0.001	**
W	Eubacterium_ventriosum_group	0.966021	0.001	**
W	Allorhizobium_Neorhizobium_Pararhizobium_Rhizobium	0.821619	0.001	**
W	Sellimonas	0.619756	0.001	**
W	Collinsella	0.830048	0.001	**
W	Enterobacter	0.991014	0.001	**
W	Pseudochrobactrum	0.992067	0.001	**
W	Subdoligranulum	0.941001	0.001	**
W	Fusicatenibacter	1	0.001	**
W	Carnobacterium	0.789474	0.001	**
W	Erysipelotrichaceae_UCG_003	0.789474	0.001	**
W	Syntrophococcus	0.714263	0.002	**
W	Leucobacter	0.665718	0.002	**
W	Enterococcus	0.778888	0.002	**
W	Tyzzerella	0.808614	0.003	**
W	Eubacterium_oxidoreducens_group	0.745944	0.004	**
W	Dokdonella	0.473684	0.011	**
W	Sanguibacter	0.559683	0.012	**
W	Dialister	0.526316	0.013	**
W	unclassified_f__Desulfovibrionaceae	0.473684	0.014	**
W	Aeromicrobium	0.560079	0.016	**
W	Staphylococcus	0.498615	0.018	**
W	UCG_001	0.736702	0.022	**
W	Haemophilus	0.473684	0.022	**
W	Intestinimonas	0.421053	0.025	**
W	norank_f__Eggerthellaceae	0.441882	0.037	**
W	Enterorhabdus	0.572136	0.038	**
W	Peptococcus	0.414082	0.038	**
W	Lachnospiraceae_UCG_003	0.672494	0.04	**
W	Eubacterium_eligens_group	0.368421	0.041	**
W	Lachnospiraceae_UCG_004	0.411373	0.042	**
W	Arthrobacter	0.601504	0.043	**
W	Bradyrhizobium	0.77074	0.044	**
W	Bilophila	0.50798	0.045	**
W	unclassified_o__Coriobacteriales	0.315789	0.049	**
