# Supplementary material for: Different living environments drive deterministic microbial community assemblages in the gut of Alpine musk deer (Moschus chrysogaster)
Source: Front Microbiol. 2023 Jan 13;13:1108405. doi: 10.3389/fmicb.2022.1108405 (PMC9880224; doi:10.3389/fmicb.2022.1108405)
Supplement: Supplementary file 2 [file Table_2.XLSX]

## Sheet: Sheet1
Table S2. The indictors with medium relative abundance (Threshold Value: 0.25-0.75) used Indval Function analysis showed sigificant difference of gut in captive (C) and wild (W) alpine musk deer (Significance p-value<0.05 indicated by *, p-value<0.01 indicated by **).
Group	Name	indicator	p_value	Significance
C	NK4A214_group	0.66944	0.001	**
C	Ruminococcus	0.702767	0.001	**
C	Colidextribacter	0.70703	0.001	**
C	Eubacterium_nodatum_group	0.732487	0.001	**
C	unclassified_f__Oscillospiraceae	0.350718	0.001	**
C	norank_f__Oscillospiraceae	0.334804	0.001	**
C	Lachnospiraceae_FCS020_group	0.264655	0.001	**
C	unclassified_f__Christensenellaceae	0.238263	0.001	**
C	norank_f__norank_o__Clostridia_vadinBB60_group	0.685987	0.002	**
C	Bacteroides	0.699622	0.002	**
C	Anaerorhabdus_furcosa_group	0.746688	0.002	**
C	norank_f__norank_o__Clostridia_UCG_014	0.32745	0.002	**
C	unclassified_f__Ruminococcaceae	0.650414	0.004	**
C	Lachnospiraceae_UCG_001	0.676452	0.004	**
C	UCG_002	0.722452	0.004	**
C	Citreicella	0.524283	0.007	**
C	norank_f__Flavobacteriaceae	0.715481	0.007	**
C	norank_f__Lachnospiraceae	0.284836	0.007	**
C	Bifidobacterium	0.183082	0.007	**
C	Christensenellaceae_R_7_group	0.589178	0.008	**
C	Desulfovibrio	0.607178	0.008	**
C	Faecalibacterium	0.257322	0.008	**
C	Dorea	0.393538	0.017	*
C	Angelakisella	0.307018	0.019	*
C	norank_f__Christensenellaceae	0.35762	0.019	*
C	Harryflintia	0.357219	0.021	*
C	unclassified_f__Anaerovoracaceae	0.634744	0.03	*
C	Eubacterium_brachy_group	0.661106	0.039	*
C	Lachnospiraceae_NK4A136_group	0.329058	0.04	*
C	V9D2013_group	0.329927	0.041	*
C	Knoellia	0.356655	0.043	*
C	unclassified_f__Erysipelatoclostridiaceae	0.195972	0.046	*
C	Agathobacter	0.357834	0.048	*
W	unclassified_f__Oscillospiraceae	0.649282	0.001	**
W	norank_f__Oscillospiraceae	0.665196	0.001	**
W	Lachnospiraceae_FCS020_group	0.735345	0.001	**
W	unclassified_f__Christensenellaceae	0.740076	0.001	**
W	NK4A214_group	0.33056	0.001	**
W	Ruminococcus	0.297233	0.001	**
W	Colidextribacter	0.29297	0.001	**
W	Eubacterium_nodatum_group	0.267513	0.001	**
W	norank_f__norank_o__Clostridia_UCG_014	0.67255	0.002	**
W	norank_f__norank_o__Clostridia_vadinBB60_group	0.314013	0.002	**
W	Bacteroides	0.300378	0.002	**
W	Anaerorhabdus_furcosa_group	0.226648	0.002	**
W	unclassified_f__Ruminococcaceae	0.349586	0.004	**
W	Lachnospiraceae_UCG_001	0.323548	0.004	**
W	UCG_002	0.277548	0.004	**
W	norank_f__Lachnospiraceae	0.68927	0.007	**
W	Bifidobacterium	0.725377	0.007	**
W	Citreicella	0.019519	0.007	**
W	norank_f__Flavobacteriaceae	0.134772	0.007	**
W	Faecalibacterium	0.719285	0.008	**
W	Christensenellaceae_R_7_group	0.410822	0.008	**
W	Desulfovibrio	0.0714175	0.008	*
W	Dorea	0.606462	0.017	*
W	Angelakisella	0.631579	0.019	*
W	norank_f__Christensenellaceae	0.64238	0.019	*
W	Harryflintia	0.642781	0.021	*
W	unclassified_f__Anaerovoracaceae	0.28836	0.03	*
W	Eubacterium_brachy_group	0.321058	0.039	*
W	Lachnospiraceae_NK4A136_group	0.670942	0.04	*
W	V9D2013_group	0.64008	0.041	*
W	Knoellia	0.0301778	0.043	*
W	unclassified_f__Erysipelatoclostridiaceae	0.660945	0.046	*
W	Agathobacter	0.642166	0.048	*
