# Supplementary material for: Different living environments drive deterministic microbial community assemblages in the gut of Alpine musk deer (Moschus chrysogaster)
Source: Front Microbiol. 2023 Jan 13;13:1108405. doi: 10.3389/fmicb.2022.1108405 (PMC9880224; doi:10.3389/fmicb.2022.1108405)
Supplement: Supplementary file 3 [file Table_3.XLSX]

## Sheet: Sheet1
Table S3. The indictors with low relative richenss (Threshold Value: 0-0.25) used Indval Function analysis showed sigificant difference of gut in captive (C) and wild (W) alpine musk deer (Significance p-value<0.05 indicated by *, p-value<0.01 indicated by **).
Group	Name	indicator	p_value	Significance
C	unclassified_c__Clostridia	0.23885	0.001	**
C	Blautia	0.194516	0.001	**
C	Butyricimonas	0.135039	0.001	**
C	DNF00809	0.21392	0.001	**
C	Lachnoclostridium	0.188175	0.001	**
C	Monoglobus	0.207657	0.001	**
C	Paludicola	0.189055	0.001	**
C	Papillibacter	0.168278	0.001	**
C	Roseburia	0.207841	0.001	**
C	Ruminococcus_torques_group	0.165061	0.001	**
C	Plantibacter	0.102354	0.001	**
C	norank_f__Actinomycetaceae	0.0485685	0.001	**
C	Erysipelatoclostridium	0.0731286	0.001	**
C	norank_f__norank_o__norank_c__norank_p__Firmicutes	0.043379	0.001	**
C	Butyricicoccus	0.0280236	0.001	**
C	unclassified_f__Hungateiclostridiaceae	0.0663461	0.001	**
C	Lachnospira	0.0356527	0.001	**
C	Devosia	0.00431426	0.001	**
C	norank_f__Clostridium_methylpentosum_group	0.0314861	0.001	**
C	Eubacterium_ventriosum_group	0.0339794	0.001	**
C	Allorhizobium_Neorhizobium_Pararhizobium_Rhizobium	0.00202732	0.001	**
C	Sellimonas	0.00155993	0.001	**
C	Collinsella	0.00238634	0.001	**
C	Enterobacter	0.00374399	0.001	**
C	Pseudochrobactrum	0.0013222	0.001	**
C	Subdoligranulum	0.000560075	0.001	**
C	Syntrophococcus	0.0506044	0.002	**
C	Leucobacter	0.00225225	0.002	**
C	Enterococcus	0.00446954	0.002	**
C	Tyzzerella	0.0797441	0.003	**
C	Eubacterium_oxidoreducens_group	0.177179	0.004	**
C	Sanguibacter	0.00554583	0.012	*
C	Aeromicrobium	0.00271584	0.016	*
C	Staphylococcus	0.00438596	0.018	*
C	UCG_001	0.117751	0.022	*
C	norank_f__Eggerthellaceae	0.00559482	0.037	*
C	Enterorhabdus	0.111765	0.038	*
C	Peptococcus	0.0104857	0.038	*
C	Lachnospiraceae_UCG_003	0.0839223	0.04	*
C	Lachnospiraceae_UCG_004	0.0181992	0.042	*
C	Arthrobacter	0.119048	0.043	*
C	Bradyrhizobium	0.0423729	0.044	*
C	Bilophila	0.0306452	0.045	*
W	Candidatus_Soleaferrea	0.19107	0.001	**
W	norank_f__unclassified	0.0198888	0.001	**
W	Methylobacterium_Methylorubrum	0.0891291	0.001	**
W	Lachnospiraceae_UCG_010	0.173594	0.001	**
W	Tuzzerella	0.111144	0.001	**
W	norank_f__Barnesiellaceae	0.0538913	0.001	**
W	Shewanella	0.138178	0.001	**
W	unclassified_f__Rhodobacteraceae	0.0139769	0.001	**
W	unclassified_f__Halieaceae	0.0271482	0.001	**
W	Parasutterella	0.0701579	0.001	**
W	Vibrio	0.0174829	0.001	**
W	Mailhella	0.103126	0.001	**
W	Parvibacter	0.0465156	0.001	**
W	Turicibacter	0.060378	0.001	**
W	Olsenella	0.0296284	0.001	**
W	Eubacterium_ruminantium_group	0.0880136	0.001	**
W	Tissierella	0.00954527	0.001	**
W	Eubacterium_xylanophilum_group	0.0508267	0.001	**
W	norank_f__BIrii41	0.00455466	0.001	**
W	Parabacteroides	0.0618141	0.001	**
W	norank_f__Rhodobacteraceae	0.00401527	0.001	**
W	Alistipes	0.0633922	0.001	**
W	Rikenellaceae_RC9_gut_group	0.0465105	0.001	**
W	Breznakia	0.0252632	0.001	**
W	norank_f__Desulfovibrionaceae	0.0529808	0.001	**
W	unclassified_f__Myxococcaceae	0.00483763	0.001	**
W	norank_f__norank_o__Bacteroidales	0.0233476	0.001	**
W	unclassified_o__Bacteroidales	0.0127592	0.001	**
W	Pseudoalteromonas	0.00425306	0.001	**
W	Odoribacter	0.0132598	0.001	**
W	Solobacterium	0.00161117	0.001	**
W	Treponema	0.0193624	0.001	**
W	norank_f__norank_o__Rhodospirillales	0.0126212	0.001	**
W	Anaerosporobacter	0.00630528	0.001	**
W	Corynebacterium	0.00191969	0.001	**
W	Frisingicoccus	0.00632071	0.001	**
W	EMP_G18	0.00239537	0.001	**
W	norank_f__norank_o__Rickettsiales	0.00146981	0.001	**
W	Phascolarctobacterium	0.00706669	0.001	**
W	Lachnospiraceae_NK3A20_group	0.00100911	0.001	**
W	Dielma	0.000915332	0.001	**
W	Jeotgalicoccus	0.000433777	0.001	**
W	Photobacterium	0.00069762	0.001	**
W	Facklamia	0.000245083	0.001	**
W	Acetitomaculum	0.00014413	0.001	**
W	Sporosarcina	6.78898e-05	0.001	**
W	Ruegeria	6.67984e-05	0.001	**
W	Tenacibaculum	0.0076155	0.002	**
W	Candidatus_Stoquefichus	0.110255	0.002	**
W	Solibacillus	0.0137899	0.002	**
W	Cutibacterium	0.00871143	0.002	**
W	Bdellovibrio	0.00773362	0.003	**
W	Nocardia	0.0069463	0.003	**
W	unclassified_f__Cyclobacteriaceae	0.00385109	0.003	**
W	SUP05_cluster	0.00388067	0.003	**
W	Prevotellaceae_UCG_003	0.000750391	0.003	**
W	Eubacterium_siraeum_group	0.227077	0.004	**
W	Halomonas	0.161811	0.004	**
W	Planococcus	0.00770218	0.004	**
W	unclassified_f__Peptostreptococcaceae	0.130953	0.005	**
W	Prevotellaceae_UCG_004	0.107851	0.005	**
W	Lachnospiraceae_UCG_002	0.00312663	0.007	**
W	unclassified_f__Flavobacteriaceae	0.00280613	0.007	**
W	Pseudomonas	0.0515097	0.015	*
W	Anoxybacillus	0.00501253	0.02	*
W	Clostridium_sensu_stricto_1	0.223649	0.021	*
W	Amylibacter	0.00178412	0.025	*
W	Akkermansia	0.0188265	0.039	*
W	Nitrosomonas	0.0569723	0.041	*
